# Supplementary material for: Gender Differences in Anxiety, Attitudes, and Fear among Nursing Undergraduates Coping with CPR Training with PPE Kit for COVID
Source: Int J Environ Res Public Health. 2022 Nov 25;19(23):15713. doi: 10.3390/ijerph192315713 (PMC9737046; doi:10.3390/ijerph192315713)
Supplement: Supplementary file 1 [file ijerph-19-15713-s001.zip]

Archive with 1 entries (1 files):
- ijerph-1991842-supplementary.pdf
